# Supplementary material for: Descriptive Epidemiology and Whole Genome Sequencing Analysis for an Outbreak of Bovine Tuberculosis in Beef Cattle and White-Tailed Deer in Northwestern Minnesota
Source: PLoS One. 2016 Jan 19;11(1):e0145735. doi: 10.1371/journal.pone.0145735 (PMC4718535; doi:10.1371/journal.pone.0145735)
Supplement: S2 Table — A. SNP Chart of Whole Genome Sequences of Isolates from Infected Animals in the Outbreak. B. SNP Statistics of Whole Genome Sequences of Isolates from Infected Animals in the Outbreak. (XLSX) [file pone.0145735.s003.xlsx]

## Sheet: A
reference_pos	chrom1-2076923	chrom1-2307850	chrom1-279843	chrom1-3156827	chrom1-3217884	chrom1-3588896	chrom1-3738427	chrom1-2804449	chrom1-3820559	chrom1-4339460	chrom1-2250567	chrom1-1000233	chrom1-1673467	chrom1-1693196	chrom1-3954436	chrom1-3562301	chrom1-1686890	chrom1-2338885	chrom1-3881485	chrom1-4232406	chrom1-2033153	chrom1-2649809	chrom1-2106876	chrom1-4287130	chrom1-2748116	chrom1-2708843	chrom1-4252921	chrom1-2426790	chrom1-2892844	chrom1-3720788	chrom1-710907	chrom1-1610764	chrom1-4033582	chrom1-2323286	chrom1-3588969	chrom1-2180898	chrom1-3624340	chrom1-2248716	chrom1-3793828	chrom1-1095149	chrom1-1230874	chrom1-2855092	chrom1-3072707	chrom1-329810	chrom1-2591561	chrom1-3386335	chrom1-1489094	chrom1-173296	chrom1-3407684
reference_call	G	G	C	G	A	C	A	G	G	G	G	T	C	C	G	A	T	A	C	C	A	C	G	G	C	C	G	G	A	G	G	C	G	G	G	C	T	G	G	C	G	C	C	G	G	C	A	C	A
12-3930_TX_Beef_12-A_1	C	A	T	C	C	G	G	A	A	A	G	T	C	C	G	A	T	A	C	C	A	C	G	G	C	C	G	G	A	G	G	C	G	G	G	C	T	G	G	C	G	C	C	G	G	C	A	C	A
13-3990_ND_Beef_13-A_1	C	A	T	C	C	G	G	G	G	G	A	T	C	C	G	A	T	A	C	C	A	C	G	G	C	C	G	G	A	G	G	C	G	G	G	C	T	G	G	C	G	C	C	G	G	C	A	C	A
12-5092_TX_Beef_12-A_2Liver	C	A	T	C	C	G	G	G	G	G	G	C	T	A	A	A	T	A	C	C	A	C	G	G	C	C	G	G	A	G	G	C	G	G	G	C	T	G	G	C	G	C	C	G	G	C	A	C	A
12-5090_TX_Beef_12-A_2LNHD_THX	C	A	T	C	C	G	G	G	G	G	G	C	T	A	A	A	T	A	C	C	A	C	G	G	C	C	G	G	A	G	G	C	G	G	G	C	T	G	G	C	G	C	C	G	G	C	A	C	A
12-5094_TX_Beef_12-A_3LNAB	C	A	T	C	C	G	G	G	G	G	G	C	T	A	A	A	T	A	C	C	A	C	G	G	C	C	G	G	A	G	G	C	G	G	G	C	T	G	G	C	G	C	C	G	G	C	A	C	A
12-5093_TX_Beef_12-A_3LNHD_THX	C	A	T	C	C	G	G	G	G	G	G	C	T	A	A	G	T	A	C	C	A	C	G	G	C	C	G	G	A	G	G	C	G	G	G	C	T	G	G	C	G	C	C	G	G	C	A	C	A
05-4040_Herd_A-1	G	G	C	G	A	C	A	G	G	G	G	T	C	C	G	A	G	G	A	T	A	C	G	G	C	C	G	G	A	G	G	C	G	G	G	C	T	G	G	C	G	C	C	G	G	C	A	C	A
05-8171_Herd_A-2	G	G	C	G	A	C	A	G	G	G	G	T	C	C	G	A	G	G	A	T	A	C	G	G	C	C	G	G	A	G	G	C	G	G	G	C	T	G	G	C	G	C	C	G	G	C	A	C	A
05-9941_Herd_B-2-LNTHX	G	G	C	G	A	C	A	G	G	G	G	T	C	C	G	A	G	G	A	T	A	C	G	G	C	C	G	G	A	G	G	C	G	G	G	C	T	G	G	C	G	C	C	G	G	C	A	C	A
05-9942_Herd_B-2-LNABD	G	G	C	G	A	C	A	G	G	G	G	T	C	C	G	A	G	G	A	T	A	C	G	G	C	C	G	G	A	G	G	C	G	G	G	C	T	G	G	C	G	C	C	G	G	C	A	C	A
05-9943_Herd_B-3-LNHD	G	G	C	G	A	C	A	G	G	G	G	T	C	C	G	A	G	G	A	T	A	C	G	G	C	C	G	G	A	G	G	C	G	G	G	C	T	G	G	C	G	C	C	G	G	C	A	C	A
05-9945_Herd_B-3-LNABD	G	G	C	G	A	C	A	G	G	G	G	T	C	C	G	A	G	G	A	T	A	C	G	G	C	C	G	G	A	G	G	C	G	G	G	C	T	G	G	C	G	C	C	G	G	C	A	C	A
05-10941_Herd_D	G	G	C	G	A	C	A	G	G	G	G	T	C	C	G	A	G	G	A	T	A	C	G	G	C	C	G	G	A	G	G	C	G	G	G	C	T	G	G	C	G	C	C	G	G	C	A	C	A
06-1534_Herd_E-1-LNABD	G	G	C	G	A	C	A	G	G	G	G	T	C	C	G	A	G	G	A	T	A	C	G	G	C	C	G	G	A	G	G	C	G	G	G	C	T	G	G	C	G	C	C	G	G	C	A	C	A
06-3322_Herd_E-2	G	G	C	G	A	C	A	G	G	G	G	T	C	C	G	A	G	G	A	T	A	C	G	G	C	C	G	G	A	G	G	C	G	G	G	C	T	G	G	C	G	C	C	G	G	C	A	C	A
06-10979_Herd_F-1	G	G	C	G	A	C	A	G	G	G	G	T	C	C	G	A	G	G	A	T	A	C	G	G	C	C	G	G	A	G	G	C	G	G	G	C	T	G	G	C	G	C	C	G	G	C	A	C	A
06-10984_Herd_F-1	G	G	C	G	A	C	A	G	G	G	G	T	C	C	G	A	G	G	A	T	A	C	G	G	C	C	G	G	A	G	G	C	G	G	G	C	T	G	G	C	G	C	C	G	G	C	A	C	A
07-1366_Deer_5	G	G	C	G	A	C	A	G	G	G	G	T	C	C	G	A	G	G	A	T	A	C	G	G	C	C	G	G	A	G	G	C	G	G	G	C	T	G	G	C	G	C	C	G	G	C	A	C	A
07-5776_Deer_8-LNTHX	G	G	C	G	A	C	A	G	G	G	G	T	C	C	G	A	G	G	A	T	A	C	G	G	C	C	G	G	A	G	G	C	G	G	G	C	T	G	G	C	G	C	C	G	G	C	A	C	A
07-5777_Deer_8-LNABD	G	G	C	G	A	C	A	G	G	G	G	T	C	C	G	A	G	G	A	T	A	C	G	G	C	C	G	G	A	G	G	C	G	G	G	C	T	G	G	C	G	C	C	G	G	C	A	C	A
07-7693_Deer_12	G	G	C	G	A	C	A	G	G	G	G	T	C	C	G	A	G	G	A	T	A	C	G	G	C	C	G	G	A	G	G	C	G	G	G	C	T	G	G	C	G	C	C	G	G	C	A	C	A
08-1021_Deer_18	G	G	C	G	A	C	A	G	G	G	G	T	C	C	G	A	G	G	A	T	A	C	G	G	C	C	G	G	A	G	G	C	G	G	G	C	T	G	G	C	G	C	C	G	G	C	A	C	A
08-1624_Deer_16	G	G	C	G	A	C	A	G	G	G	G	T	C	C	G	A	G	G	A	T	A	C	G	G	C	C	G	G	A	G	G	C	G	G	G	C	T	G	G	C	G	C	C	G	G	C	A	C	A
08-1812_Pooled_Deer	G	G	C	G	A	C	A	G	G	G	G	T	C	C	G	A	G	G	A	T	A	C	G	G	C	C	G	G	A	G	G	C	G	G	G	C	T	G	G	C	G	C	C	G	G	C	A	C	A
08-2629_Herd_J-1-LNTHX	G	G	C	G	A	C	A	G	G	G	G	T	C	C	G	A	G	G	A	T	A	C	G	G	C	C	G	G	A	G	G	C	G	G	G	C	T	G	G	C	G	C	C	G	G	C	A	C	A
08-2630_Herd_J-1-LNABD	G	G	C	G	A	C	A	G	G	G	G	T	C	C	G	A	G	G	A	T	A	C	G	G	C	C	G	G	A	G	G	C	G	G	G	C	T	G	G	C	G	C	C	G	G	C	A	C	A
08-2634_Herd_J-2	G	G	C	G	A	C	A	G	G	G	G	T	C	C	G	A	G	G	A	T	A	C	G	G	C	C	G	G	A	G	G	C	G	G	G	C	T	G	G	C	G	C	C	G	G	C	A	C	A
08-4363_Deer_20	G	G	C	G	A	C	A	G	G	G	G	T	C	C	G	A	G	G	A	T	A	C	G	G	C	C	G	G	A	G	G	C	G	G	G	C	T	G	G	C	G	C	C	G	G	C	A	C	A
08-4570_Deer_22	G	G	C	G	A	C	A	G	G	G	G	T	C	C	G	A	G	G	A	T	A	C	G	G	C	C	G	G	A	G	G	C	G	G	G	C	T	G	G	C	G	C	C	G	G	C	A	C	A
08-4576_Deer_23	G	G	C	G	A	C	A	G	G	G	G	T	C	C	G	A	G	G	A	T	A	C	G	G	C	C	G	G	A	G	G	C	G	G	G	C	T	G	G	C	G	C	C	G	G	C	A	C	A
09-5373_Deer_25	G	G	C	G	A	C	A	G	G	G	G	T	C	C	G	A	G	G	A	T	A	C	G	G	C	C	G	G	A	G	G	C	G	G	G	C	T	G	G	C	G	C	C	G	G	C	A	C	A
10-1090_Deer_27	G	G	C	G	A	C	A	G	G	G	G	T	C	C	G	A	G	G	A	T	A	C	G	G	C	C	G	G	A	G	G	C	G	G	G	C	T	G	G	C	G	C	C	G	G	C	A	C	A
05-9937_Herd_B-1	G	G	C	G	A	C	A	G	G	G	G	T	C	C	G	A	G	G	A	T	C	C	G	G	C	C	G	G	A	G	G	C	G	G	G	C	T	G	G	C	G	C	C	G	G	C	A	C	A
06-1254_Deer_1	G	G	C	G	A	C	A	G	G	G	G	T	C	C	G	A	G	G	A	T	A	A	G	G	C	C	G	G	A	G	G	C	G	G	G	C	T	G	G	C	G	C	C	G	G	C	A	C	A
07-1287_Deer_3	G	G	C	G	A	C	A	G	G	G	G	T	C	C	G	A	G	G	A	T	A	C	A	G	C	C	G	G	A	G	G	C	G	G	G	C	T	G	G	C	G	C	C	G	G	C	A	C	A
06-1531_Herd_E-1-LNTHX	G	G	C	G	A	C	A	G	G	G	G	T	C	C	G	A	G	G	A	T	A	C	G	T	C	C	G	G	A	G	G	C	G	G	G	C	T	G	G	C	G	C	C	G	G	C	A	C	A
06-3345_Herd_E-3	G	G	C	G	A	C	A	G	G	G	G	T	C	C	G	A	G	G	A	T	A	C	G	G	A	C	G	G	A	G	G	C	G	G	G	C	T	G	G	C	G	C	C	G	G	C	A	C	A
07-6071_Deer_9	G	G	C	G	A	C	A	G	G	G	G	T	C	C	G	A	G	G	A	T	A	C	G	G	C	G	G	G	A	G	G	C	G	G	G	C	T	G	G	C	G	C	C	G	G	C	A	C	A
07-6922_Deer_10	G	G	C	G	A	C	A	G	G	G	G	T	C	C	G	A	G	G	A	T	A	C	G	G	C	C	A	G	A	G	G	C	G	G	G	C	T	G	G	C	G	C	C	G	G	C	A	C	A
08-1772_Deer_14	G	G	C	G	A	C	A	G	G	G	G	T	C	C	G	A	G	G	A	T	A	C	G	G	C	C	G	A	A	G	G	C	G	G	G	C	T	G	G	C	G	C	C	G	G	C	A	C	A
08-1897_Herd_I	G	G	C	G	A	C	A	G	G	G	G	T	C	C	G	A	G	G	A	T	A	C	G	G	C	C	G	G	G	G	G	C	G	G	G	C	T	G	G	C	G	C	C	G	G	C	A	C	A
08-3040_Deer_14	G	G	C	G	A	C	A	G	G	G	G	T	C	C	G	A	G	G	A	T	A	C	G	G	C	C	G	G	A	A	G	C	G	G	G	C	T	G	G	C	G	C	C	G	G	C	A	C	A
09-6718_Deer_25	G	G	C	G	A	C	A	G	G	G	G	T	C	C	G	A	G	G	A	T	A	C	G	G	C	C	G	G	A	G	A	C	G	G	G	C	T	G	G	C	G	C	C	G	G	C	A	C	A
06-3639_Deer_2-Carcass	G	G	C	G	A	C	A	G	G	G	G	T	C	C	G	A	G	G	A	T	A	C	G	G	C	C	G	G	A	G	G	T	A	G	G	C	T	G	G	C	G	C	C	G	G	C	A	C	A
06-3641_Deer_2-LNABD	G	G	C	G	A	C	A	G	G	G	G	T	C	C	G	A	G	G	A	T	A	C	G	G	C	C	G	G	A	G	G	T	A	G	G	C	T	G	G	C	G	C	C	G	G	C	A	C	A
08-1568_Herd_K	G	G	C	G	A	C	A	G	G	G	G	T	C	C	G	A	G	G	A	T	A	C	G	G	C	C	G	G	A	G	G	C	G	A	T	C	T	G	G	C	G	C	C	G	G	C	A	C	A
08-3591_Herd_H-2_(Steer)	G	G	C	G	A	C	A	G	G	G	G	T	C	C	G	A	G	G	A	T	A	C	G	G	C	C	G	G	A	G	G	C	G	G	G	G	C	G	G	C	G	C	C	G	G	C	A	C	A
08-0323_Herd_H-1	G	G	C	G	A	C	A	G	G	G	G	T	C	C	G	A	G	G	A	T	A	C	G	G	C	C	G	G	A	G	G	C	G	G	G	G	C	G	G	C	G	C	C	G	G	C	A	C	A
08-5416_Deer_19	G	G	C	G	A	C	A	G	G	G	G	T	C	C	G	A	G	G	A	T	A	C	G	G	C	C	G	G	A	G	G	C	G	G	G	C	T	T	A	C	G	C	C	G	G	C	A	C	A
08-4364_Deer_21	G	G	C	G	A	C	A	G	G	G	G	T	C	C	G	A	G	G	A	T	A	C	G	G	C	C	G	G	A	G	G	C	G	G	G	C	T	G	G	T	A	T	T	A	G	C	A	C	A
07-3280_Deer_6	G	G	C	G	A	C	A	G	G	G	G	T	C	C	G	A	G	G	A	T	A	C	G	G	C	C	G	G	A	G	G	C	G	G	G	C	T	G	G	C	G	C	C	G	T	C	A	C	A
08-0864_Deer_17	G	G	C	G	A	C	A	G	G	G	G	T	C	C	G	A	G	G	A	T	A	C	G	G	C	C	G	G	A	G	G	C	G	G	G	C	T	G	G	C	G	C	C	G	T	C	A	C	A
07-0608_Herd_G	G	G	C	G	A	C	A	G	G	G	G	T	C	C	G	A	G	G	A	T	A	C	G	G	C	C	G	G	A	G	G	C	G	G	G	C	T	G	G	C	G	C	C	G	T	C	A	C	A
07-2555_Deer_7	G	G	C	G	A	C	A	G	G	G	G	T	C	C	G	A	G	G	A	T	A	C	G	G	C	C	G	G	A	G	G	C	G	G	G	C	T	G	G	C	G	C	C	G	T	G	A	C	A
09-4591_Deer_26-LNTHX	G	G	C	G	A	C	A	G	G	G	G	T	C	C	G	A	G	G	A	T	A	C	G	G	C	C	G	G	A	G	G	C	G	G	G	C	T	G	G	C	G	C	C	G	T	C	G	C	A
09-4592_Deer_26-LUNG	G	G	C	G	A	C	A	G	G	G	G	T	C	C	G	A	G	G	A	T	A	C	G	G	C	C	G	G	A	G	G	C	G	G	G	C	T	G	G	C	G	C	C	G	T	C	G	C	A
08-4742_Deer_24-LN_HD	G	G	C	G	A	C	A	G	G	G	G	T	C	C	G	A	G	G	A	T	A	C	G	G	C	C	G	G	A	G	G	C	G	G	G	C	T	G	G	C	G	C	C	G	T	C	A	G	G
08-4741_Deer_24-LUNG	G	G	C	G	A	C	A	G	G	G	G	T	C	C	G	A	G	G	A	T	A	C	G	G	C	C	G	G	A	G	G	C	G	G	G	C	T	G	G	C	G	C	C	G	T	C	A	C	A
08-0863_Deer_15	G	G	C	G	A	C	A	G	G	G	G	T	C	C	G	A	G	G	A	T	A	C	G	G	C	C	G	G	A	G	G	C	G	G	G	C	T	G	G	C	G	C	C	G	G	C	A	C	A
05-9955_Herd_C-LNTHX	G	G	C	G	A	C	A	G	G	G	G	T	C	C	G	A	G	G	A	T	A	C	G	G	C	C	G	G	A	G	G	C	G	G	G	C	T	G	G	C	G	C	C	G	G	C	A	C	A
05-9963_Herd_C-LNAB	G	G	C	G	A	C	A	G	G	G	G	T	C	C	G	A	G	G	A	T	A	C	G	G	C	C	G	G	A	G	G	C	G	G	G	C	T	G	G	C	G	C	C	G	G	C	A	C	A
09-0615_Herd_L-2	G	G	C	G	A	C	A	G	G	G	G	T	C	C	G	A	G	G	A	T	A	C	G	G	C	C	G	G	A	G	G	C	G	G	G	C	T	G	G	C	G	C	C	G	G	C	A	C	A
09-3409_Herd_L-9	G	G	C	G	A	C	A	G	G	G	G	T	C	C	G	A	G	G	A	T	A	C	G	G	C	C	G	G	A	G	G	C	G	G	G	C	T	G	G	C	G	C	C	G	G	C	A	C	A
09-3405_Herd_L-7	G	G	C	G	A	C	A	G	G	G	G	T	C	C	G	A	G	G	A	T	A	C	G	G	C	C	G	G	A	G	G	C	G	G	G	C	T	G	G	C	G	C	C	G	G	C	A	C	A
09-3407_Herd_L-8	G	G	C	G	A	C	A	G	G	G	G	T	C	C	G	A	G	G	A	T	A	C	G	G	C	C	G	G	A	G	G	C	G	G	G	C	T	G	G	C	G	C	C	G	G	C	A	C	A
09-0625_Herd_L-3	G	G	C	G	A	C	A	G	G	G	G	T	C	C	G	A	G	G	A	T	A	C	G	G	C	C	G	G	A	G	G	C	G	G	G	C	T	G	G	C	G	C	C	G	G	C	A	C	A
09-3410_Herd_L-10	G	G	C	G	A	C	A	G	G	G	G	T	C	C	G	A	G	G	A	T	A	C	G	G	C	C	G	G	A	G	G	C	G	G	G	C	T	G	G	C	G	C	C	G	G	C	A	C	A
09-3403_Herd_L-5	G	G	C	G	A	C	A	G	G	G	G	T	C	C	G	A	G	G	A	T	A	C	G	G	C	C	G	G	A	G	G	C	G	G	G	C	T	G	G	C	G	C	C	G	G	C	A	C	A
09-3411_Herd_L-11	G	G	C	G	A	C	A	G	G	G	G	T	C	C	G	A	G	G	A	T	A	C	G	G	C	C	G	G	A	G	G	C	G	G	G	C	T	G	G	C	G	C	C	G	G	C	A	C	A
09-3404_Herd_L-6	G	G	C	G	A	C	A	G	G	G	G	T	C	C	G	A	G	G	A	T	A	C	G	G	C	C	G	G	A	G	G	C	G	G	G	C	T	G	G	C	G	C	C	G	G	C	A	C	A
09-0573_Herd_L-1	G	G	C	G	A	C	A	G	G	G	G	T	C	C	G	A	G	G	A	T	A	C	G	G	C	C	G	G	A	G	G	C	G	G	G	C	T	G	G	C	G	C	C	G	G	C	A	C	A
[truncated: 16 more columns]

## Sheet: B
Name	Mean depth of coverage	SRA Sample	SRA Study	BioProject	Submission	Experiment	Download Path
05-4040_Herd A-1	88.64	SRS838803	SRP053287	PRJNA251692	SRA236672	SRX867609	ftp://ftp-trace.ncbi.nlm.nih.gov/sra/sra-instant/reads/ByRun/sra/SRR/SRR179/SRR1791947/SRR1791947.sra
05-8171_Herd A-2	160.47	SRS838783	SRP053287	PRJNA251692	SRA236672	SRX867629	ftp://ftp-trace.ncbi.nlm.nih.gov/sra/sra-instant/reads/ByRun/sra/SRR/SRR179/SRR1791967/SRR1791967.sra
05-9937_Herd B-1	157.23	SRS838772	SRP053287	PRJNA251692	SRA236672	SRX867641	ftp://ftp-trace.ncbi.nlm.nih.gov/sra/sra-instant/reads/ByRun/sra/SRR/SRR179/SRR1791979/SRR1791979.sra
05-9941_Herd B-2-LNTHX	229	SRS838773	SRP053287	PRJNA251692	SRA236672	SRX867642	ftp://ftp-trace.ncbi.nlm.nih.gov/sra/sra-instant/reads/ByRun/sra/SRR/SRR179/SRR1791980/SRR1791980.sra
05-9942_Herd B-2-LNABD	166.75	SRS838770	SRP053287	PRJNA251692	SRA236672	SRX867643	ftp://ftp-trace.ncbi.nlm.nih.gov/sra/sra-instant/reads/ByRun/sra/SRR/SRR179/SRR1791981/SRR1791981.sra
05-9943_Herd B-3-LNHD	124.63	SRS838771	SRP053287	PRJNA251692	SRA236672	SRX867644	ftp://ftp-trace.ncbi.nlm.nih.gov/sra/sra-instant/reads/ByRun/sra/SRR/SRR179/SRR1791982/SRR1791982.sra
05-9945_Herd B-3-LNABD	186.72	SRS838769	SRP053287	PRJNA251692	SRA236672	SRX867645	ftp://ftp-trace.ncbi.nlm.nih.gov/sra/sra-instant/reads/ByRun/sra/SRR/SRR179/SRR1791983/SRR1791983.sra
05-9955_Herd C-LNTHX	136.86	SRS838767	SRP053287	PRJNA251692	SRA236672	SRX867646	ftp://ftp-trace.ncbi.nlm.nih.gov/sra/sra-instant/reads/ByRun/sra/SRR/SRR179/SRR1791984/SRR1791984.sra
05-9963_Herd C-LNAB	67	SRS838768	SRP053287	PRJNA251692	SRA236672	SRX867647	ftp://ftp-trace.ncbi.nlm.nih.gov/sra/sra-instant/reads/ByRun/sra/SRR/SRR179/SRR1791985/SRR1791985.sra
05-10941_Herd D	184.08	SRS838220	SRP053287	PRJNA251692	SRA236672	SRX867597	ftp://ftp-trace.ncbi.nlm.nih.gov/sra/sra-instant/reads/ByRun/sra/SRR/SRR179/SRR1791935/SRR1791935.sra
06-1254_Deer 1	74.01	SRS838761	SRP053287	PRJNA251692	SRA236672	SRX867657	ftp://ftp-trace.ncbi.nlm.nih.gov/sra/sra-instant/reads/ByRun/sra/SRR/SRR179/SRR1791995/SRR1791995.sra
06-1531_Herd E-1-LNTHX	244.12	SRS838756	SRP053287	PRJNA251692	SRA236672	SRX867658	ftp://ftp-trace.ncbi.nlm.nih.gov/sra/sra-instant/reads/ByRun/sra/SRR/SRR179/SRR1791996/SRR1791996.sra
06-1534_Herd E-1-LNABD	138.1	SRS838755	SRP053287	PRJNA251692	SRA236672	SRX867659	ftp://ftp-trace.ncbi.nlm.nih.gov/sra/sra-instant/reads/ByRun/sra/SRR/SRR179/SRR1791997/SRR1791997.sra
06-3322_Herd E-2	148.33	SRS838745	SRP053287	PRJNA251692	SRA236672	SRX867668	ftp://ftp-trace.ncbi.nlm.nih.gov/sra/sra-instant/reads/ByRun/sra/SRR/SRR179/SRR1792006/SRR1792006.sra
06-3345_Herd E-3	248.39	SRS838744	SRP053287	PRJNA251692	SRA236672	SRX867669	ftp://ftp-trace.ncbi.nlm.nih.gov/sra/sra-instant/reads/ByRun/sra/SRR/SRR179/SRR1792007/SRR1792007.sra
06-3639_Deer 2-Carcass	196.33	SRS838743	SRP053287	PRJNA251692	SRA236672	SRX867671	ftp://ftp-trace.ncbi.nlm.nih.gov/sra/sra-instant/reads/ByRun/sra/SRR/SRR179/SRR1792009/SRR1792009.sra
06-3641_Deer 2-LNABD	254	SRS838740	SRP053287	PRJNA251692	SRA236672	SRX867672	ftp://ftp-trace.ncbi.nlm.nih.gov/sra/sra-instant/reads/ByRun/sra/SRR/SRR179/SRR1792010/SRR1792010.sra
06-10979_Herd F-1	100.55			PRJNA251692
06-10984_Herd F-1	86.33	SRS838757	SRP053287	PRJNA251692	SRA236672	SRX867656	ftp://ftp-trace.ncbi.nlm.nih.gov/sra/sra-instant/reads/ByRun/sra/SRR/SRR179/SRR1791994/SRR1791994.sra
07-0608_Herd G	556.06	SRS838715	SRP053287	PRJNA251692	SRA236672	SRX867700	ftp://ftp-trace.ncbi.nlm.nih.gov/sra/sra-instant/reads/ByRun/sra/SRR/SRR179/SRR1792038/SRR1792038.sra
07-1287_Deer 3	83.19	SRS838711	SRP053287	PRJNA251692	SRA236672	SRX867705	ftp://ftp-trace.ncbi.nlm.nih.gov/sra/sra-instant/reads/ByRun/sra/SRR/SRR179/SRR1792043/SRR1792043.sra
07-1366_Deer 5	122	SRS838708	SRP053287	PRJNA251692	SRA236672	SRX867706	ftp://ftp-trace.ncbi.nlm.nih.gov/sra/sra-instant/reads/ByRun/sra/SRR/SRR179/SRR1792044/SRR1792044.sra
07-2555_Deer 7	193	SRS838703	SRP053287	PRJNA251692	SRA236672	SRX867710	ftp://ftp-trace.ncbi.nlm.nih.gov/sra/sra-instant/reads/ByRun/sra/SRR/SRR179/SRR1792048/SRR1792048.sra
07-3280_Deer 6	342.92	SRS838704	SRP053287	PRJNA251692	SRA236672	SRX867711	ftp://ftp-trace.ncbi.nlm.nih.gov/sra/sra-instant/reads/ByRun/sra/SRR/SRR179/SRR1792049/SRR1792049.sra
07-5776_Deer 8-LNTHX	111.8	SRS838688	SRP053287	PRJNA251692	SRA236672	SRX867723	ftp://ftp-trace.ncbi.nlm.nih.gov/sra/sra-instant/reads/ByRun/sra/SRR/SRR179/SRR1792061/SRR1792061.sra
07-5777_Deer 8-LNABD	204	SRS838693	SRP053287	PRJNA251692	SRA236672	SRX867724	ftp://ftp-trace.ncbi.nlm.nih.gov/sra/sra-instant/reads/ByRun/sra/SRR/SRR179/SRR1792062/SRR1792062.sra
07-6071_Deer 9	133.81	SRS838683	SRP053287	PRJNA251692	SRA236672	SRX867729	ftp://ftp-trace.ncbi.nlm.nih.gov/sra/sra-instant/reads/ByRun/sra/SRR/SRR179/SRR1792067/SRR1792067.sra
07-6922_Deer 10	191	SRS838684	SRP053287	PRJNA251692	SRA236672	SRX867732	ftp://ftp-trace.ncbi.nlm.nih.gov/sra/sra-instant/reads/ByRun/sra/SRR/SRR179/SRR1792070/SRR1792070.sra
07-7693_Deer 12	114.68	SRS838678	SRP053287	PRJNA251692	SRA236672	SRX867738	ftp://ftp-trace.ncbi.nlm.nih.gov/sra/sra-instant/reads/ByRun/sra/SRR/SRR179/SRR1792076/SRR1792076.sra
08-0323_Herd H-1	169	SRS838663	SRP053287	PRJNA251692	SRA236672	SRX867752	ftp://ftp-trace.ncbi.nlm.nih.gov/sra/sra-instant/reads/ByRun/sra/SRR/SRR179/SRR1792090/SRR1792090.sra
08-0863_Deer 15	264.51	SRS838660	SRP053287	PRJNA251692	SRA236672	SRX867756	ftp://ftp-trace.ncbi.nlm.nih.gov/sra/sra-instant/reads/ByRun/sra/SRR/SRR179/SRR1792094/SRR1792094.sra
08-0864_Deer 17	202.37	SRS838656	SRP053287	PRJNA251692	SRA236672	SRX867757	ftp://ftp-trace.ncbi.nlm.nih.gov/sra/sra-instant/reads/ByRun/sra/SRR/SRR179/SRR1792095/SRR1792095.sra
08-1021_Deer 18	212.8	SRS838655	SRP053287	PRJNA251692	SRA236672	SRX867759	ftp://ftp-trace.ncbi.nlm.nih.gov/sra/sra-instant/reads/ByRun/sra/SRR/SRR179/SRR1792097/SRR1792097.sra
08-1568_Herd K	171.66	SRS838652	SRP053287	PRJNA251692	SRA236672	SRX867762	ftp://ftp-trace.ncbi.nlm.nih.gov/sra/sra-instant/reads/ByRun/sra/SRR/SRR179/SRR1792100/SRR1792100.sra
08-1624_Deer 16	221.89	SRS838650	SRP053287	PRJNA251692	SRA236672	SRX867764	ftp://ftp-trace.ncbi.nlm.nih.gov/sra/sra-instant/reads/ByRun/sra/SRR/SRR179/SRR1792102/SRR1792102.sra
08-1772_Deer 14	184.36	SRS838649	SRP053287	PRJNA251692	SRA236672	SRX867765	ftp://ftp-trace.ncbi.nlm.nih.gov/sra/sra-instant/reads/ByRun/sra/SRR/SRR179/SRR1792103/SRR1792103.sra
08-1812_Pooled Deer	225.03	SRS838648	SRP053287	PRJNA251692	SRA236672	SRX867766	ftp://ftp-trace.ncbi.nlm.nih.gov/sra/sra-instant/reads/ByRun/sra/SRR/SRR179/SRR1792104/SRR1792104.sra
08-1897_Herd I	180.2	SRS838647	SRP053287	PRJNA251692	SRA236672	SRX867767	ftp://ftp-trace.ncbi.nlm.nih.gov/sra/sra-instant/reads/ByRun/sra/SRR/SRR179/SRR1792105/SRR1792105.sra
08-2629_Herd J-1-LNTHX	210.32	SRS838640	SRP053287	PRJNA251692	SRA236672	SRX867776	ftp://ftp-trace.ncbi.nlm.nih.gov/sra/sra-instant/reads/ByRun/sra/SRR/SRR179/SRR1792114/SRR1792114.sra
08-2630_Herd J-1-LNABD	178.95	SRS838635	SRP053287	PRJNA251692	SRA236672	SRX867777	ftp://ftp-trace.ncbi.nlm.nih.gov/sra/sra-instant/reads/ByRun/sra/SRR/SRR179/SRR1792115/SRR1792115.sra
08-2634_Herd J-2	149	SRS838634	SRP053287	PRJNA251692	SRA236672	SRX867778	ftp://ftp-trace.ncbi.nlm.nih.gov/sra/sra-instant/reads/ByRun/sra/SRR/SRR179/SRR1792116/SRR1792116.sra
08-3040_Deer 14	183.53	SRS838631	SRP053287	PRJNA251692	SRA236672	SRX867781	ftp://ftp-trace.ncbi.nlm.nih.gov/sra/sra-instant/reads/ByRun/sra/SRR/SRR179/SRR1792119/SRR1792119.sra
08-3591_Herd H-2 (Steer)	286.85	SRS838633	SRP053287	PRJNA251692	SRA236672	SRX867783	ftp://ftp-trace.ncbi.nlm.nih.gov/sra/sra-instant/reads/ByRun/sra/SRR/SRR179/SRR1792121/SRR1792121.sra
08-4363_Deer 20	333.31	SRS838628	SRP053287	PRJNA251692	SRA236672	SRX867785	ftp://ftp-trace.ncbi.nlm.nih.gov/sra/sra-instant/reads/ByRun/sra/SRR/SRR179/SRR1792123/SRR1792123.sra
08-4364_Deer 21	53.23	SRS838626	SRP053287	PRJNA251692	SRA236672	SRX867786	ftp://ftp-trace.ncbi.nlm.nih.gov/sra/sra-instant/reads/ByRun/sra/SRR/SRR179/SRR1792124/SRR1792124.sra
08-4570_Deer 22	160.67	SRS838609	SRP053287	PRJNA251692	SRA236672	SRX867804	ftp://ftp-trace.ncbi.nlm.nih.gov/sra/sra-instant/reads/ByRun/sra/SRR/SRR179/SRR1792142/SRR1792142.sra
08-4576_Deer 23	131.23	SRS838610	SRP053287	PRJNA251692	SRA236672	SRX867805	ftp://ftp-trace.ncbi.nlm.nih.gov/sra/sra-instant/reads/ByRun/sra/SRR/SRR179/SRR1792143/SRR1792143.sra
08-4741_Deer 24-LUNG	187.07	SRS838608	SRP053287	PRJNA251692	SRA236672	SRX867806	ftp://ftp-trace.ncbi.nlm.nih.gov/sra/sra-instant/reads/ByRun/sra/SRR/SRR179/SRR1792144/SRR1792144.sra
08-4742_Deer 24-LN HD	195.47	SRS838607	SRP053287	PRJNA251692	SRA236672	SRX867807	ftp://ftp-trace.ncbi.nlm.nih.gov/sra/sra-instant/reads/ByRun/sra/SRR/SRR179/SRR1792145/SRR1792145.sra
08-5416_Deer 19	246.95	SRS838600	SRP053287	PRJNA251692	SRA236672	SRX867811	ftp://ftp-trace.ncbi.nlm.nih.gov/sra/sra-instant/reads/ByRun/sra/SRR/SRR179/SRR1792149/SRR1792149.sra
09-0573_Herd L-1	146.61	SRS838588	SRP053287	PRJNA251692	SRA236672	SRX867828	ftp://ftp-trace.ncbi.nlm.nih.gov/sra/sra-instant/reads/ByRun/sra/SRR/SRR179/SRR1792166/SRR1792166.sra
09-0615_Herd L-2	172.24	SRS838584	SRP053287	PRJNA251692	SRA236672	SRX867829	ftp://ftp-trace.ncbi.nlm.nih.gov/sra/sra-instant/reads/ByRun/sra/SRR/SRR179/SRR1792167/SRR1792167.sra
09-0625_Herd L-3	157.65	SRS838583	SRP053287	PRJNA251692	SRA236672	SRX867830	ftp://ftp-trace.ncbi.nlm.nih.gov/sra/sra-instant/reads/ByRun/sra/SRR/SRR179/SRR1792168/SRR1792168.sra
09-3403_Herd L-5	218.96	SRS838573	SRP053287	PRJNA251692	SRA236672	SRX867839	ftp://ftp-trace.ncbi.nlm.nih.gov/sra/sra-instant/reads/ByRun/sra/SRR/SRR179/SRR1792177/SRR1792177.sra
09-3404_Herd L-6	240.95	SRS838572	SRP053287	PRJNA251692	SRA236672	SRX867840	ftp://ftp-trace.ncbi.nlm.nih.gov/sra/sra-instant/reads/ByRun/sra/SRR/SRR179/SRR1792178/SRR1792178.sra
09-3405_Herd L-7	250.13	SRS838576	SRP053287	PRJNA251692	SRA236672	SRX867841	ftp://ftp-trace.ncbi.nlm.nih.gov/sra/sra-instant/reads/ByRun/sra/SRR/SRR179/SRR1792179/SRR1792179.sra
09-3407_Herd L-8	171.73	SRS838575	SRP053287	PRJNA251692	SRA236672	SRX867842	ftp://ftp-trace.ncbi.nlm.nih.gov/sra/sra-instant/reads/ByRun/sra/SRR/SRR179/SRR1792180/SRR1792180.sra
09-3409_Herd L-9	180.82	SRS838569	SRP053287	PRJNA251692	SRA236672	SRX867843	ftp://ftp-trace.ncbi.nlm.nih.gov/sra/sra-instant/reads/ByRun/sra/SRR/SRR179/SRR1792181/SRR1792181.sra
09-3410_Herd L-10	172.77	SRS838571	SRP053287	PRJNA251692	SRA236672	SRX867844	ftp://ftp-trace.ncbi.nlm.nih.gov/sra/sra-instant/reads/ByRun/sra/SRR/SRR179/SRR1792182/SRR1792182.sra
09-3411_Herd L-11	176.46	SRS838568	SRP053287	PRJNA251692	SRA236672	SRX867845	ftp://ftp-trace.ncbi.nlm.nih.gov/sra/sra-instant/reads/ByRun/sra/SRR/SRR179/SRR1792183/SRR1792183.sra
09-4591_Deer 26-LNTHX	173.22	SRS838559	SRP053287	PRJNA251692	SRA236672	SRX867853	ftp://ftp-trace.ncbi.nlm.nih.gov/sra/sra-instant/reads/ByRun/sra/SRR/SRR179/SRR1792191/SRR1792191.sra
09-4592_Deer 26-LUNG	212.06	SRS838560	SRP053287	PRJNA251692	SRA236672	SRX867854	ftp://ftp-trace.ncbi.nlm.nih.gov/sra/sra-instant/reads/ByRun/sra/SRR/SRR179/SRR1792192/SRR1792192.sra
09-5373_Deer 25	145.88	SRS838554	SRP053287	PRJNA251692	SRA236672	SRX867861	ftp://ftp-trace.ncbi.nlm.nih.gov/sra/sra-instant/reads/ByRun/sra/SRR/SRR179/SRR1792199/SRR1792199.sra
09-6718_Deer 25	122.43	SRS838517	SRP053287	PRJNA251692	SRA236672	SRX867893	ftp://ftp-trace.ncbi.nlm.nih.gov/sra/sra-instant/reads/ByRun/sra/SRR/SRR179/SRR1792231/SRR1792231.sra
10-1090_Deer 27	77.24	SRS838509	SRP053287	PRJNA251692	SRA236672	SRX867906	ftp://ftp-trace.ncbi.nlm.nih.gov/sra/sra-instant/reads/ByRun/sra/SRR/SRR179/SRR1792244/SRR1792244.sra
12-3930_TX_Beef_12-A_1	114.32	SRS838418	SRP053287	PRJNA251692	SRA236672	SRX867996	ftp://ftp-trace.ncbi.nlm.nih.gov/sra/sra-instant/reads/ByRun/sra/SRR/SRR179/SRR1792334/SRR1792334.sra
12-5090_TX_Beef_12-A_2LNHD_THX	91.52	SRS838413	SRP053287	PRJNA251692	SRA236672	SRX868000	ftp://ftp-trace.ncbi.nlm.nih.gov/sra/sra-instant/reads/ByRun/sra/SRR/SRR179/SRR1792338/SRR1792338.sra
12-5092_TX_Beef_12-A_2Liver	169.4	SRS838414	SRP053287	PRJNA251692	SRA236672	SRX868001	ftp://ftp-trace.ncbi.nlm.nih.gov/sra/sra-instant/reads/ByRun/sra/SRR/SRR179/SRR1792339/SRR1792339.sra
12-5093_TX_Beef_12-A_3LNHD_THX	84.19	SRS838412	SRP053287	PRJNA251692	SRA236672	SRX868002	ftp://ftp-trace.ncbi.nlm.nih.gov/sra/sra-instant/reads/ByRun/sra/SRR/SRR179/SRR1792340/SRR1792340.sra
12-5094_TX_Beef_12-A_3LNAB	119.97	SRS838411	SRP053287	PRJNA251692	SRA236672	SRX868003	ftp://ftp-trace.ncbi.nlm.nih.gov/sra/sra-instant/reads/ByRun/sra/SRR/SRR179/SRR1792341/SRR1792341.sra
13-3990_ND_Beef_13-A_1	163.81	SRS838311	SRP053287	PRJNA251692	SRA236672	SRX868091	ftp://ftp-trace.ncbi.nlm.nih.gov/sra/sra-instant/reads/ByRun/sra/SRR/SRR179/SRR1792429/SRR1792429.sra
